# Supplementary material for: Cultivar-dependent differences in tuber growth cause increased soil resistance in potato fields
Source: Front Plant Sci. 2023 Jun 5;14:1095790. doi: 10.3389/fpls.2023.1095790 (PMC10278232; doi:10.3389/fpls.2023.1095790)
Supplement: Supplementary file 1 [file DataSheet_1.xlsx]

## Sheet: Field Trial 1 Weather Data
Supplementary Table 1: Weather data at trial 1 site across the growing season.
Local Date	Precipitation (mm)	Air Temperature (oC)
2021-05-07	2	7.00417				Month	Total Precipitation (mm)	Minimum Air Temperature (oC)	Mean Air Temperature (oC)	Maximum Air Temperature (oC)
2021-05-08	26	9.02917				May	148	-3.2	10.7392	22.8
2021-05-09	1	15.0958				June	92	2	15.6774	27.9
2021-05-10	6	12.3417				July	109	6.3	17.5931	33
2021-05-11	1	9.84167				August	34	5.8	16.0997	26.1
2021-05-12	0	10.8958				September	1	6.2	16.6667	31.4
2021-05-13	0	11.1875
2021-05-14	0	8.80417
2021-05-15	7	9.60417
2021-05-16	31	10.9542
2021-05-17	2	10.025
2021-05-18	16	10.6542
2021-05-19	4	11.425
2021-05-20	16	8.90417
2021-05-21	9	10.5292
2021-05-22	0	8.5875
2021-05-23	8	9.14167
2021-05-24	14	9.04167
2021-05-25	4	9.67083
2021-05-26	1	9.7
2021-05-27	0	11.5458
2021-05-28	0	13.35
2021-05-29	0	15.6417
2021-05-30	0	11.6917
2021-05-31	0	13.8125
2021-06-01	0	15.0292
2021-06-02	0	16.4708
2021-06-03	0	17.4917
2021-06-04	0	14.7875
2021-06-05	0	16.8375
2021-06-06	0	15.7125
2021-06-07	19	17.0917
2021-06-08	0	18.0208
2021-06-09	0	18.9708
2021-06-10	0	19.1792
2021-06-11	0	18.4917
2021-06-12	0	16.4833
2021-06-13	0	18.8958
2021-06-14	0	18.2583
2021-06-15	0	15.6
2021-06-16	0	20.4667
2021-06-17	23	16.225
2021-06-18	36	12.5333
2021-06-19	1	13.1958
2021-06-20	2	12.4917
2021-06-21	0	12.2542
2021-06-22	0	12.4958
2021-06-23	0	14.175
2021-06-24	0	16.5208
2021-06-25	9	13.6625
2021-06-26	0	13.9292
2021-06-27	0	14.525
2021-06-28	1	13.2083
2021-06-29	1	14.5625
2021-06-30	0	12.7542
2021-07-01	0	13.6708
2021-07-02	0	16.7917
2021-07-03	5	17.475
2021-07-04	5	18.1917
2021-07-05	1	16.6167
2021-07-06	26	15.6875
2021-07-07	8	16.975
2021-07-08	0	18.7333
2021-07-09	0	18.6542
2021-07-10	1	18.15
2021-07-11	1	16.7708
2021-07-12	3	16.6667
2021-07-13	0	16.5875
2021-07-14	0	17.5542
2021-07-15	0	16.4458
2021-07-16	0	17.8667
2021-07-17	0	21.525
2021-07-18	0	21.4583
2021-07-19	0	20.1
2021-07-20	0	21.4792
2021-07-21	0	20.0792
2021-07-22	0	19.9708
2021-07-23	0	15.9083
2021-07-24	0	16.6417
2021-07-25	0	17.1458
2021-07-26	0	19.4708
2021-07-27	8	17.0833
2021-07-28	11	15.6833
2021-07-29	0	15.6167
2021-07-30	40	13.8083
2021-07-31	0	16.5792
2021-08-01	1	14.3375
2021-08-02	0	15.325
2021-08-03	0	14.7667
2021-08-04	0	17.0917
2021-08-05	13	16.1667
2021-08-06	1	16.9958
2021-08-07	5	16.2333
2021-08-08	9	15.6917
2021-08-09	0	16.3583
2021-08-10	0	16.4375
2021-08-11	0	18.1833
2021-08-12	0	18.7667
2021-08-13	0	18.4542
2021-08-14	0	17.5708
2021-08-15	0	17.7375
2021-08-16	0	15.0042
2021-08-17	0	15.7083
2021-08-18	0	16.9958
2021-08-19	1	17.1083
2021-08-20	0	18.7042
2021-08-21	2	17.0542
2021-08-22	1	16.7417
2021-08-23	0	15.9375
2021-08-24	0	15.8
2021-08-25	0	15.8333
2021-08-26	0	14.95
2021-08-27	0	13.3833
2021-08-28	0	14.4292
2021-08-29	0	13.3042
2021-08-30	0	14.3375
2021-08-31	1	13.6833
2021-09-01	1	13.9833
2021-09-02	0	15.0083
2021-09-03	0	14.4792
2021-09-04	0	14.8375
2021-09-05	0	15.875
2021-09-06	0	19.6333
2021-09-07	0	20.3208
2021-09-08	0	20.1125
2021-09-09	0	20.35
2021-09-10	0	19.9917
2021-09-11	0	19.1333
2021-09-12	0	14.8625
2021-09-13	0	15.0958
2021-09-14	0	13.5083
2021-09-15	0	15.7083
2021-09-16	0	15.85
2021-09-17	0	14.9958
2021-09-18	0	17.5042
2021-09-19	0	16.1333
2021-09-20	0	14.6708
2021-09-21	0	15.975
2021-09-22	0	16.0083
2021-09-23	0	16.8833
2021-09-24	0	17.0875
2021-09-25	0	18.2458
2021-09-26	0	17.0792
