# Supplementary material for: Cultivar-dependent differences in tuber growth cause increased soil resistance in potato fields
Source: Front Plant Sci. 2023 Jun 5;14:1095790. doi: 10.3389/fpls.2023.1095790 (PMC10278232; doi:10.3389/fpls.2023.1095790)
Supplement: Supplementary file 2 [file DataSheet_2.xlsx]

## Sheet: Field Trial 2 Weather Data
Supplementary Table 2: Weather data at trial 2 site across the growing season.
	HC Air temperature [°C]			Precipitation [mm]
Date/Time	avg	max	min	sum		Month	Total Precipitation (mm)	Minimum Air Temperature (oC)	Mean Air Temperature (oC)	Maximum Air Temperature (oC)
2022-05-17 00:00:00	17.19	24.13	7.11	0		May	32	0.79	12.9167	24.13
2022-05-18 00:00:00	16.16	20.78	9.91	4.2		June	37	2.26	15.0243	30.5
2022-05-19 00:00:00	14.41	19.42	9.73	4.8		July	17	3.93	18.0987	39.77
2022-05-20 00:00:00	13.36	17.28	9.56	0.2		August	70.4	3.44	15.0852	31.98
2022-05-21 00:00:00	13.47	18.49	7.92	0		September	24.8	4.83	14.3019	31.33
2022-05-22 00:00:00	15.1	21.19	6.96	0
2022-05-23 00:00:00	14.53	18.64	10.6	2
2022-05-24 00:00:00	12.27	17.27	5.07	4.6
2022-05-25 00:00:00	13.28	18.45	5.96	0
2022-05-26 00:00:00	13.51	19.66	8.7	3.6
2022-05-27 00:00:00	12.47	17.64	7.28	0
2022-05-28 00:00:00	10.42	15.4	3.97	0
2022-05-29 00:00:00	8.44	14.23	1.74	0.4
2022-05-30 00:00:00	9.24	14.84	0.79	2
2022-05-31 00:00:00	9.9	14.21	6.88	10.2
2022-06-01 00:00:00	11.15	16.69	4.34	0
2022-06-02 00:00:00	11.62	20.27	2.26	0
2022-06-03 00:00:00	12.75	19.24	3.76	0
2022-06-04 00:00:00	12.07	14.44	10.39	0
2022-06-05 00:00:00	10.53	11.42	9.63	14.8
2022-06-06 00:00:00	11.72	15.32	8.61	5.6
2022-06-07 00:00:00	13.04	19.78	4.9	0
2022-06-08 00:00:00	16.15	20.67	12.35	1.4
2022-06-09 00:00:00	15	19.55	9.23	0
2022-06-10 00:00:00	16.75	22.28	9.76	0
2022-06-11 00:00:00	16.15	21.88	10.71	0
2022-06-12 00:00:00	14.86	20.03	9.63	0
2022-06-13 00:00:00	14.25	18.99	8.7	0
2022-06-14 00:00:00	15.19	22.25	9.44	0
2022-06-15 00:00:00	17.03	29.31	5.32	4.2
2022-06-16 00:00:00	19.36	29.11	7.52	3.8
2022-06-17 00:00:00	21.83	30.5	14.46	0
2022-06-18 00:00:00	13.8	17.27	9.2	4.4
2022-06-19 00:00:00	12.58	20.57	3.94	0.2
2022-06-20 00:00:00	13.63	21.64	6.17	0
2022-06-21 00:00:00	16.21	25.82	3.03	0
2022-06-22 00:00:00	18.17	27.8	7.36	0
2022-06-23 00:00:00	17.67	24.39	8.1	0
2022-06-24 00:00:00	16.87	23.52	9.37	0
2022-06-25 00:00:00	16.65	22.67	11.44	0.4
2022-06-26 00:00:00	15.57	22.98	5.87	0
2022-06-27 00:00:00	13.69	20.37	7.64	0.4
2022-06-28 00:00:00	14.51	22.86	3.32	0.4
2022-06-29 00:00:00	16.7	23.07	11.89	1.4
2022-06-30 00:00:00	15.23	20.33	7.03	0
2022-07-01 00:00:00	13.91	21.6	4.76	0
2022-07-02 00:00:00	14.01	20.76	7.26	0.8
2022-07-03 00:00:00	14.01	21.58	3.93	0.6
2022-07-04 00:00:00	14.35	21.03	7.76	0
2022-07-05 00:00:00	14.92	22.88	6.24	0
2022-07-06 00:00:00	17.1	23.23	6.22	0
2022-07-07 00:00:00	17.91	25.44	10.12	0
2022-07-08 00:00:00	18.81	28.06	7.58	0
2022-07-09 00:00:00	17.89	25.78	10.14	0
2022-07-10 00:00:00	18.47	29.62	6.39	0
2022-07-11 00:00:00	20.21	30.57	8.39	0
2022-07-12 00:00:00	21.19	26.97	13.43	0
2022-07-13 00:00:00	18.92	25.55	8.95	0
2022-07-14 00:00:00	14.62	21.5	6.12	0
2022-07-15 00:00:00	16.19	24.1	7.37	0
2022-07-16 00:00:00	17.22	27.18	6.18	0
2022-07-17 00:00:00	20.83	32.05	8.58	0
2022-07-18 00:00:00	24.37	36.61	11.9	0
2022-07-19 00:00:00	26.63	39.77	13.3	0
2022-07-20 00:00:00	21.61	29.07	15.93	0.4
2022-07-21 00:00:00	18.47	21.52	15.41	0
2022-07-22 00:00:00	16.01	18.92	12.6	0
2022-07-23 00:00:00	19.95	26.31	14.08	0
2022-07-24 00:00:00	22.09	28.75	16.85	1.6
2022-07-25 00:00:00	18.78	24.75	13.65	0.6
2022-07-26 00:00:00	15.07	19.34	10.87	0
2022-07-27 00:00:00	16.8	22.48	12.26	0.6
2022-07-28 00:00:00	16.77	23.52	11.43	1.8
2022-07-29 00:00:00	16.33	23.64	7.61	0
2022-07-30 00:00:00	19.06	23.81	13.31	0.2
2022-07-31 00:00:00	18.56	23.02	12.44	10.4
2022-08-01 00:00:00	18.81	25.79	11.78	0
2022-08-02 00:00:00	22.37	29.55	16.98	1.6
2022-08-03 00:00:00	21.8	28.28	14.35	0
2022-08-04 00:00:00	17.3	24.22	8.98	0
2022-08-05 00:00:00	14.29	20.93	6.8	0
2022-08-06 00:00:00	14.37	23.4	3.44	0
2022-08-07 00:00:00	16.51	25.69	4.44	0
2022-08-08 00:00:00	17.46	27.51	8.16	0
2022-08-09 00:00:00	18.46	28.62	9	0
2022-08-10 00:00:00	18.02	28.21	6.54	0
2022-08-11 00:00:00	19.17	31.24	7.14	0
2022-08-12 00:00:00	19.23	29.66	8.13	0
2022-08-13 00:00:00	20.18	30.5	10.12	0
2022-08-14 00:00:00	20.59	31.43	9.64	0
2022-08-15 00:00:00	19.18	31.98	9.25	0
2022-08-16 00:00:00	17.76	25.91	11.38	40.2
2022-08-17 00:00:00	16.52	18.74	14.93	4.6
2022-08-18 00:00:00	17.41	25.76	13.79	0
2022-08-19 00:00:00	11.19	22.39	6.38	0
2022-08-20 00:00:00	10.36	23.54	6.07	0
2022-08-21 00:00:00	10.91	24.33	6.2	0
2022-08-22 00:00:00	11.11	24.68	6.28	0
2022-08-23 00:00:00	11.81	26.94	6.49	0.8
2022-08-24 00:00:00	12.01	26.86	6.67	0
2022-08-25 00:00:00	10.54	21.01	6.22	22.2
2022-08-26 00:00:00	9.66	20.86	5.85	0.2
2022-08-27 00:00:00	10.04	20.62	5.95	0
2022-08-28 00:00:00	9.99	21.57	5.8	0
2022-08-29 00:00:00	10.81	18.58	6.29	0
2022-08-30 00:00:00	9.78	18.59	5.81	0.8
2022-08-31 00:00:00	10	20.86	6.08	0
2022-09-01 00:00:00	10.33	22.97	6.14	0
2022-09-02 00:00:00	10.8	23.89	6.24	0
2022-09-03 00:00:00	11.58	25.5	6.51	0
2022-09-04 00:00:00	11.36	25.22	6.52	0
2022-09-05 00:00:00	14.71	25.44	6.27	0
2022-09-06 00:00:00	20.08	31.33	14.84	7
2022-09-07 00:00:00	19.22	26.89	14.18	2.2
2022-09-08 00:00:00	18.31	25.8	13.7	3
2022-09-09 00:00:00	16.53	22.5	11.77	1.2
2022-09-10 00:00:00	18.85	30.65	13.88	1.4
2022-09-11 00:00:00	19.41	31.28	12.53	0
2022-09-12 00:00:00	18.91	23.13	14.83	1.6
2022-09-13 00:00:00	18.72	21.21	11.08	0
2022-09-14 00:00:00	16.8	20.31	10.6	0
2022-09-15 00:00:00	13.71	16.58	10.89	0
2022-09-16 00:00:00	11.79	14.96	9.97	0
2022-09-17 00:00:00	11.47	15.23	8.06	0
2022-09-18 00:00:00	12.23	15.4	10.15	0
2022-09-19 00:00:00	11.53	14.92	8.08	0
2022-09-20 00:00:00	11.94	16.55	7.83	0
2022-09-21 00:00:00	14.11	18.29	10.62	0
2022-09-22 00:00:00	15.02	19.82	10.66	0
2022-09-23 00:00:00	13.84	16.5	9.51	3
2022-09-24 00:00:00	12.51	15.58	9.64	1
2022-09-25 00:00:00	12.1	14.7	9.63	0
2022-09-26 00:00:00	10.97	14.01	8.63	4.2
2022-09-27 00:00:00	9.32	13.71	4.83	0.2
